# Supplementary material for: Proteomic Biomarkers Associated with Streptococcus agalactiae Invasive Genogroups
Source: PLoS One. 2013 Jan 23;8(1):e54393. doi: 10.1371/journal.pone.0054393 (PMC3553121; doi:10.1371/journal.pone.0054393)
Supplement: Table S1 — List of the candidate protein biomarkers found in the five studied GBS groups (bovine mastitis, endocarditis, meningitis, respiratory infections, vaginal carriage). Detection on CM10 and Q10 ProteinChip arrays (acquisition protocol 1); p values calculated by the univariate Kruskal-Wallis H test. (XLS) [file pone.0054393.s001.xls]

## Sheet: CM10_Partition 1_Five groups
Acquistion protocol 1 (Focus Mass 10 000, Laser Energy 2 500, Matrix Attenuation 2 500 ; 20 shots ; Partition 1/4 )
p-value	GBS Isolate Group	Index	Intensity average	M/Z average	M/Z Median	M/Z STD	Intensity average	Intensity median	Intensity STD	# peaks	# estimated
0	Bovine	0	5.78681	14884.5	14881.6	14.5628	5.78681	5.85356	1.08196	23	0
	Endocarditis	1	6.43732	14887.4	14887.2	9.4909	6.43732	6.48672	1.31223	15	0
	Meningitis	2	3.60072	14883.2	14885.4	22.2122	3.60072	3.4644	0.870294	54	0
	Respiratory	3	6.32605	14887.8	14885.3	12.2266	6.32605	6.5422	1.1649	24	0
	Vaginal	4	2.88746	14884.7	14882.6	17.5556	2.88746	2.78725	1.01086	54	0
0	Bovine	0	2.21662	16015.7	16011.9	14.7228	2.21662	2.13119	0.875252	23	2
	Endocarditis	1	2.57108	16010.1	16007.3	9.65655	2.57108	2.57363	0.756763	15	0
	Meningitis	2	1.56099	16006.2	16004.9	7.722	1.56099	1.57185	0.378584	54	4
	Respiratory	3	2.15622	16012.3	16012.9	10.5159	2.15622	2.17619	0.519448	24	1
	Vaginal	4	1.22874	16008.3	16005.1	11.1031	1.22874	1.18747	0.416277	54	24
0
	Bovine	0	40.2791	3082	3081.08	2.9559	40.2791	38.4774	8.0662	23	0
	Endocarditis	1	43.0912	3080.85	3080.49	1.84181	43.0912	42.6159	7.19563	15	0
	Meningitis	2	32.6017	3079.61	3079.58	2.17651	32.6017	32.3597	6.27284	54	0
	Respiratory	3	37.9817	3081.2	3081.19	2.50558	37.9817	37.0633	7.38835	24	0
	Vaginal	4	28.142	3079.65	3079.48	2.12042	28.142	28.1633	4.70365	54	0
0
	Bovine	0	1.56979	19404.3	19401.1	18.2428	1.56979	1.60576	0.256663	23	4
	Endocarditis	1	1.69976	19401.2	19396.9	11.5697	1.69976	1.61403	0.317674	15	1
	Meningitis	2	1.25901	19399.8	19398.7	10.3476	1.25901	1.29485	0.267094	54	8
	Respiratory	3	1.6238	19405.7	19404.4	11.1151	1.6238	1.58697	0.365536	24	2
	Vaginal	4	1.14645	19398.8	19399.1	10.4249	1.14645	1.14435	0.238524	54	18
0
	Bovine	0	20.649	3979.75	3979.3	4.13692	20.649	20.5783	2.62022	23	0
	Endocarditis	1	24.2228	3978.24	3978.7	2.62198	24.2228	25.1333	2.9525	15	0
	Meningitis	2	17.7156	3976.66	3976.38	2.74063	17.7156	18.4839	2.51399	54	0
	Respiratory	3	21.0183	3978.87	3978.6	3.38465	21.0183	21.5453	3.44399	24	0
	Vaginal	4	16.9837	3976.52	3976.38	2.74608	16.9837	17.1308	2.30629	54	0
0	Bovine	0	5.24224	3186.66	3185.32	3.66529	5.24224	4.86136	1.40869	23	0
	Endocarditis	1	5.27092	3185.37	3185.33	2.21843	5.27092	5.11638	1.11713	15	0
	Meningitis	2	4.09013	3183.81	3183.33	2.50778	4.09013	4.01688	0.749133	54	0
	Respiratory	3	4.93753	3185.95	3185.79	2.97403	4.93753	4.90716	0.879916	24	0
	Vaginal	4	3.50108	3184.06	3183.86	2.24461	3.50108	3.28029	0.799559	54	0
0	Bovine	0	3.66933	19217.8	19215.2	16.7961	3.66933	3.81054	0.461084	23	0
	Endocarditis	1	4.09727	19213.3	19209.3	12.173	4.09727	3.93952	0.750027	15	0
	Meningitis	2	2.93878	19208.6	19207.9	9.89385	2.93878	3.06914	0.584088	54	0
	Respiratory	3	3.7242	19217.2	19216	13.7518	3.7242	3.83435	0.695859	24	0
	Vaginal	4	2.90907	19206.9	19205.2	10.4697	2.90907	2.90972	0.526454	54	0
0	Bovine	0	42.2104	6392.5	6390.03	5.98589	42.2104	41.2485	9.174	23	0
	Endocarditis	1	48.6376	6390.84	6389.37	3.69673	48.6376	48.4691	8.13845	15	0
	Meningitis	2	35.5812	6388.76	6388.24	3.90767	35.5812	34.8413	7.22461	54	0
	Respiratory	3	42.4514	6391.46	6391	4.27954	42.4514	41.2825	10.273	24	0
	Vaginal	4	31.1473	6388.3	6387.48	3.96968	31.1473	30.227	6.19495	54	0
0	Bovine	0	137.946	7976.67	7976.51	5.71292	137.946	145.502	34.5348	23	8
	Endocarditis	1	146.7	7975.81	7975.41	3.59843	146.7	135.296	39.8849	15	5
	Meningitis	2	96.3919	7974.28	7972.56	3.67021	96.3919	91.8095	25.8791	54	36
	Respiratory	3	133.752	7975.01	7974.77	3.10589	133.752	131.069	30.8409	24	11
	Vaginal	4	97.9169	7973.42	7971.91	3.038	97.9169	96.2202	25.8948	54	42
9.2607e-10	Bovine	0	67.7985	6258.94	6259.88	6.26057	67.7985	30.869	64.6415	23	5
	Endocarditis	1	46.6106	6260.36	6260.84	4.42167	46.6106	23.4229	50.4746	15	8
	Meningitis	2	15.9614	6259.67	6260.66	6.55271	15.9614	14.118	8.58615	54	37
	Respiratory	3	45.2563	6257.16	6257.71	6.49442	45.2563	19.6942	47.2497	24	11
	Vaginal	4	27.7825	6258.41	6259.02	5.55446	27.7825	15.8844	32.0764	54	30
2.27884e-08	Bovine	0	2.94934	14673.7	14669.3	18.5199	2.94934	2.99918	0.641588	23	2
	Endocarditis	1	2.82741	14666.4	14662.8	22.361	2.82741	2.61179	0.823126	15	0
	Meningitis	2	2.11788	14656.5	14655.6	14.8411	2.11788	2.12645	0.700194	54	2
	Respiratory	3	3.25101	14682.1	14681.7	25.5053	3.25101	3.09368	0.97542	24	1
	Vaginal	4	2.25814	14665.7	14659.5	24.4215	2.25814	2.25778	0.700512	54	4
2.68704e-08	Bovine	0	7.84263	13286.8	13286.9	14.4489	7.84263	7.77018	1.46023	23	0
	Endocarditis	1	9.15943	13291.4	13291.5	12.3698	9.15943	8.85845	1.77622	15	0
	Meningitis	2	6.75401	13289.1	13291.6	13.5129	6.75401	6.83499	1.64531	54	0
	Respiratory	3	8.58735	13293.3	13295.9	11.781	8.58735	8.79456	1.9911	24	0
	Vaginal	4	6.31001	13288.4	13292.9	13.2597	6.31001	6.44871	1.67433	54	0
8.49156e-08	Bovine	0	9.52958	10856.7	10854.6	14.7035	9.52958	8.16982	4.37809	23	2
	Endocarditis	1	11.7067	10859	10857.9	6.63502	11.7067	9.73799	4.32375	15	0
	Meningitis	2	8.01308	10856.1	10854.7	6.18071	8.01308	7.72559	2.90893	54	4
	Respiratory	3	11.4042	10860.3	10858.7	7.5555	11.4042	10.7098	4.02896	24	0
	Vaginal	4	6.96659	10855.4	10854.2	7.04747	6.96659	6.58128	2.44927	54	7
1.26847e-07	Bovine	0	9.57083	13074.3	13070.7	12.4607	9.57083	9.73314	1.64198	23	0
	Endocarditis	1	11.3511	13070.3	13069.4	8.24067	11.3511	11.1513	2.05385	15	0
	Meningitis	2	7.94944	13067.3	13066	7.18999	7.94944	7.80736	1.92836	54	0
	Respiratory	3	10.2731	13072.7	13073	8.84716	10.2731	10.803	2.27243	24	0
	Vaginal	4	8.3763	13066	13064.7	7.31934	8.3763	8.26693	2.04525	54	0
1.72529e-07	Bovine	0	4.47311	3144.67	3144.09	3.73386	4.47311	4.18602	1.16362	23	2
	Endocarditis	1	4.26422	3143.31	3143.24	2.18729	4.26422	4.01413	1.03199	15	1
	Meningitis	2	3.58072	3142.58	3142.34	2.4897	3.58072	3.47543	0.790353	54	0
	Respiratory	3	4.10698	3143.57	3143.5	3.09898	4.10698	4.22539	0.778309	24	1
	Vaginal	4	3.33005	3142.43	3142.32	2.28112	3.33005	3.2827	0.744692	54	1
3.71658e-07	Bovine	0	501.257	6185.58	6183.49	5.12044	501.257	485.992	126.77	23	1
	Endocarditis	1	586.088	6184.29	6183	3.64031	586.088	608.18	87.4425	15	0
	Meningitis	2	466.332	6182.04	6181.33	3.71293	466.332	453.965	93.0908	54	0
	Respiratory	3	516.887	6184.85	6184.1	4.04786	516.887	489.929	140.563	24	0
	Vaginal	4	414.739	6181.71	6181.07	3.32163	414.739	409.147	79.2056	54	0
8.61679e-07	Bovine	0	1.53418	19665.2	19666.8	22.2549	1.53418	1.4954	0.327766	23	0
	Endocarditis	1	1.69818	19669	19669.3	14.5756	1.69818	1.54833	0.475302	15	0
	Meningitis	2	1.24115	19656.1	19658.5	19.2235	1.24115	1.21103	0.371893	54	0
	Respiratory	3	1.77135	19671	19670.6	17.2226	1.77135	1.70995	0.518099	24	0
	Vaginal	4	1.30401	19663.5	19662.8	29.0625	1.30401	1.31039	0.384813	54	0
5.34112e-06	Bovine	0	7.61134	11582.2	11583	15.0418	7.61134	7.2104	4.02142	23	6
	Endocarditis	1	9.64614	11578.4	11581.3	13.6683	9.64614	9.72955	3.4939	15	1
	Meningitis	2	5.6095	11569.2	11566.2	16.4723	5.6095	5.22753	2.06284	54	7
	Respiratory	3	8.21933	11587.5	11587.3	11.9368	8.21933	8.4215	2.09177	24	0
	Vaginal	4	6.43586	11577	11578.3	14.7721	6.43586	6.40275	2.56642	54	6
3.13433e-05	Bovine	0	2.39515	16976.1	16971.8	14.7218	2.39515	2.27551	0.62467	23	0
	Endocarditis	1	2.89227	16974.5	16970	11.8772	2.89227	2.94011	0.721532	15	0
	Meningitis	2	2.11883	16970.1	16968.3	9.44663	2.11883	2.07906	0.695271	54	0
	Respiratory	3	3.06252	16979.1	16980.7	11.1904	3.06252	2.50395	1.53201	24	0
	Vaginal	4	2.04434	16969.2	16969.4	9.29285	2.04434	1.92317	0.803054	54	0
5.0064e-05	Bovine	0	6.80834	11496.1	11493.3	11.1148	6.80834	7.0593	2.13136	23	1
	Endocarditis	1	8.49204	11491.8	11491.4	7.01622	8.49204	8.07508	2.0697	15	1
	Meningitis	2	5.81807	11489.4	11488.4	6.70328	5.81807	6.02907	1.77872	54	3
	Respiratory	3	7.69824	11494.3	11493.8	8.27927	7.69824	7.28295	2.72862	24	0
	Vaginal	4	6.05349	11488.2	11486.9	6.41031	6.05349	6.09076	1.93967	54	2
8.29091e-05	Bovine	0	8.30789	12906.5	12901.8	11.8813	8.30789	8.1491	1.70075	23	0
	Endocarditis	1	10.5468	12903.6	12902.6	7.85701	10.5468	8.91509	3.64349	15	0
	Meningitis	2	7.72294	12899.6	12898.5	6.65192	7.72294	7.34738	2.35179	54	0
	Respiratory	3	9.78766	12905.5	12905.3	8.60032	9.78766	9.86609	2.29147	24	0
	Vaginal	4	7.56325	12898.6	12897.9	6.83087	7.56325	7.757	1.80894	54	0
0.000480293	Bovine	0	2.88623	4448.61	4447.96	3.6308	2.88623	2.68371	1.21685	23	8
	Endocarditis	1	3.47012	4448.01	4448.6	3.05165	3.47012	2.77682	1.61716	15	0
	Meningitis	2	3.07125	4446.39	4445.86	3.46417	3.07125	2.74968	1.2196	54	7
	Respiratory	3	3.04498	4448.38	4448.43	3.39027	3.04498	2.78456	1.50445	24	6
	Vaginal	4	4.7362	4445.81	4445.35	3.22112	4.7362	3.9612	2.96452	54	0
0.000489625	Bovine	0	6.97606	10716.1	10713.3	10.7714	6.97606	6.5719	2.61842	23	2
	Endocarditis	1	8.0809	10712.8	10711.3	6.83755	8.0809	8.52203	2.80328	15	0
	Meningitis	2	5.87619	10710	10708.9	6.16259	5.87619	5.73026	2.15905	54	5
	Respiratory	3	8.85406	10715	10714.4	7.88709	8.85406	8.42796	3.07282	24	1
	Vaginal	4	6.43848	10709	10708	5.71566	6.43848	5.45016	2.62155	54	0
0.000639017	Bovine	0	19.7919	9674.24	9673.21	9.26752	19.7919	20.7824	6.21438	23	0
	Endocarditis	1	26.0602	9671.43	9670.77	5.82765	26.0602	24.4171	7.14844	15	0
	Meningitis	2	19.0102	9668.04	9667.15	5.16115	19.0102	18.2132	4.5881	54	0
	Respiratory	3	20.6228	9672.78	9671.7	6.86453	20.6228	20.6401	6.38564	24	0
	Vaginal	4	17.6054	9667.54	9666.97	5.88067	17.6054	17.6886	4.04842	54	0
0.00105056	Bovine	0	109.352	8212.23	8208.83	6.16841	109.352	109.777	40.3825	23	12
	Endocarditis	1	118.037	8209.83	8208.13	3.05178	118.037	119.454	43.5437	15	9
	Meningitis	2	84.0128	8208.55	8207.86	1.70035	84.0128	77.0148	30.4693	54	46
	Respiratory	3	103.8	8210.62	8209.13	3.46025	103.8	106.747	24.6432	24	14
	Vaginal	4	92.2699	8208.76	8207.93	2.62581	92.2699	90.0794	31.5918	54	41
0.00106451	Bovine	0	5.6702	4832.78	4831.4	5.08003	5.6702	4.90924	2.32539	23	1
	Endocarditis	1	6.58271	4832.24	4832.32	3.1043	6.58271	6.13976	1.68693	15	0
	Meningitis	2	5.20019	4830.44	4830.01	3.09218	5.20019	5.28428	1.11648	54	0
	Respiratory	3	5.49207	4832.5	4832.45	3.45158	5.49207	5.34041	1.47082	24	0
	Vaginal	4	4.70819	4830.43	4830.13	3.00779	4.70819	4.76619	1.01734	54	0
In red - Strain groups with highest average intensity indicating protein overexpression
In green - Strain groups with lowest average intensity indicating protein underexpression
Rows highlighted in yellow : protein biomarker p6258 that was further purified and identified by LS-MS/MS

## Sheet: Q10_Partition 1_Five groups
Acquistion protocol 1 (Focus Mass 10 000, Laser Energy 2 500, Matrix Attenuation 2 500 ; 20 shots ; Partition 1/4 )
p-value	GBS Isolate Group	Index	Intensity average	M/Z average	M/Z Median	M/Z STD	Intensity average	Intensity median	Intensity STD	# peaks	# estimated
0	Bovine	0	5.79167	6182.99	6182.8	2.67763	5.79167	5.45123	2.17595	23	19
	Endocarditis	1	4.67474	6183.9	6183.22	2.67824	4.67474	4.56647	1.08672	15	15
	Meningitis	2	10.5135	6182.42	6182.2	3.06239	10.5135	9.95794	3.79489	54	11
	Respiratory	3	4.27628	6183.8	6183.18	3.1802	4.27628	4.35925	1.42262	24	22
	Vaginal	4	9.48916	6184.43	6182.02	6.23013	9.48916	8.24742	4.46095	54	16
0	Bovine	0	25.9691	8144.18	8143.4	3.95037	25.9691	25.2347	6.96693	23	0
	Endocarditis	1	25.1492	8146.56	8146.26	3.79032	25.1492	24.4212	4.9972	15	0
	Meningitis	2	14.9761	8143.62	8143.74	3.06807	14.9761	14.344	3.52876	54	0
	Respiratory	3	24.4382	8149.35	8147.79	7.50786	24.4382	23.9484	5.50976	24	0
	Vaginal	4	12.9214	8143.28	8142.21	4.94471	12.9214	12.3778	3.33539	54	0
0	Bovine	0	45.7217	9860.88	9859.02	8.33322	45.7217	45.7642	12.768	23	0
	Endocarditis	1	48.384	9861.97	9861.76	4.96181	48.384	49.7655	11.5027	15	0
	Meningitis	2	22.9993	9857.9	9857.6	4.15805	22.9993	20.9894	9.30321	54	0
	Respiratory	3	47.6113	9865.32	9863.5	8.8221	47.6113	43.3035	17.4733	24	0
	Vaginal	4	21.6903	9858.02	9856.05	7.46469	21.6903	19.8814	9.49096	54	0
0	Bovine	0	11.5289	4926.33	4925.8	4.31849	11.5289	10.9068	4.78504	23	0
	Endocarditis	1	10.837	4927.37	4926.73	2.2533	10.837	11.2967	3.31396	15	0
	Meningitis	2	5.8352	4925.31	4925	2.80695	5.8352	5.47764	2.69697	54	6
	Respiratory	3	12.1411	4928.65	4927.79	4.93518	12.1411	11.1432	5.69	24	0
	Vaginal	4	5.66676	4925.54	4924.88	4.00339	5.66676	5.20351	2.47846	54	6
0	Bovine	0	8.17421	4065.48	4065.75	3.94376	8.17421	7.94477	1.44045	23	0
	Endocarditis	1	7.73509	4068.72	4069.95	3.74036	7.73509	7.8645	1.37197	15	0
	Meningitis	2	5.82484	4064.11	4061.18	8.60126	5.82484	5.67698	1.47908	54	4
	Respiratory	3	8.37915	4071.31	4071.18	3.8637	8.37915	8.31385	1.32494	24	0
	Vaginal	4	5.88252	4064.81	4065.56	5.32148	5.88252	6.03358	1.33983	54	3
0	Bovine	0	73.4805	9015.96	9014.88	3.68834	73.4805	74.3015	15.3641	23	0
	Endocarditis	1	62.9839	9017.95	9017.83	4.17388	62.9839	57.0312	14.3121	15	0
	Meningitis	2	52.0504	9014.65	9014.64	3.5183	52.0504	50.421	10.9885	54	1
	Respiratory	3	76.5	9020.88	9019.13	8.01572	76.5	80.4906	15.8777	24	0
	Vaginal	4	54.5357	9014.3	9012.77	5.57317	54.5357	53.9228	9.86854	54	3
0	Bovine	0	7.72717	5787.8	5787.99	3.16661	7.72717	6.8262	3.70404	23	1
	Endocarditis	1	5.6292	5790.32	5789.67	3.19109	5.6292	5.50338	1.53068	15	0
	Meningitis	2	4.22279	5787.42	5787.91	2.51719	4.22279	3.64436	2.08021	54	9
	Respiratory	3	6.48868	5791.14	5791.38	6.83478	6.48868	5.97999	2.26371	24	0
	Vaginal	4	3.8136	5787.44	5787.27	3.85633	3.8136	3.63424	1.3687	54	18
0	Bovine	0	561.985	8809.44	8808.31	3.66833	561.985	565.699	96.6541	23	0
	Endocarditis	1	467.084	8811.54	8811.23	4.04502	467.084	433.873	99.1361	15	0
	Meningitis	2	401.319	8808.22	8808.31	3.34382	401.319	391.536	91.9112	54	0
	Respiratory	3	565.278	8814.57	8812.54	8.00654	565.278	582.603	102.228	24	0
	Vaginal	4	414.631	8807.81	8806.39	5.48068	414.631	431.872	77.2764	54	0
0	Bovine	0	66.4574	8889.35	8888.2	3.67804	66.4574	70.3949	21.9626	23	0
	Endocarditis	1	67.8479	8891.34	8891.1	4.05295	67.8479	63.7926	12.4768	15	0
	Meningitis	2	45.0665	8888.13	8888.04	3.4603	45.0665	43.462	16.1513	54	0
	Respiratory	3	45.8163	8892.47	8891.78	6.8393	45.8163	45.0321	17.3347	24	3
	Vaginal	4	36.9219	8887.74	8886.34	5.61937	36.9219	37.5382	12.0021	54	1
0	Bovine	0	65.4664	4399.61	4399.05	1.85041	65.4664	64.5858	17.6967	23	0
	Endocarditis	1	56.008	4400.59	4400.42	1.88616	56.008	48.9136	14.9851	15	0
	Meningitis	2	43.1936	4399.03	4398.98	1.80382	43.1936	41.4033	12.2071	54	0
	Respiratory	3	70.3373	4402.24	4401.49	4.0568	70.3373	71.3155	20.6584	24	0
	Vaginal	4	47.8707	4398.92	4398.06	2.81481	47.8707	49.0182	9.90814	54	0
5.02505e-10	Bovine	0	22.5352	9672.68	9670.51	10.7935	22.5352	21.5716	10.8794	23	1
	Endocarditis	1	17.0717	9674.87	9673.33	10.9606	17.0717	17.054	5.25639	15	0
	Meningitis	2	13.2232	9669.39	9667.49	8.59086	13.2232	12.9625	2.89496	54	0
	Respiratory	3	19.0478	9677.23	9674.49	10.366	19.0478	19.0532	4.67354	24	0
	Vaginal	4	13.476	9668.42	9666.63	5.91279	13.476	13.6624	3.20954	54	1
1.06118e-09	Bovine	0	10.8255	4744.89	4744.66	1.97938	10.8255	9.46192	9.1869	23	10
	Endocarditis	1	6.87762	4745.84	4745.76	1.72092	6.87762	5.75698	3.81145	15	8
	Meningitis	2	4.46491	4745.52	4745.19	2.2016	4.46491	2.47389	3.69251	54	40
	Respiratory	3	11.454	4746.37	4745.8	3.57978	11.454	10.6255	5.76208	24	6
	Vaginal	4	5.18324	4745.43	4744.71	2.52133	5.18324	3.59518	4.27092	54	38
3.66886e-09	Bovine	0	52.9801	6118.87	6115.25	8.34156	52.9801	26.8021	45.4357	23	6
	Endocarditis	1	63.3949	6118.76	6117.33	5.58698	63.3949	70.3792	38.0286	15	2
	Meningitis	2	24.2202	6121.53	6124.99	7.90634	24.2202	11.0418	28.3708	54	14
	Respiratory	3	88.3104	6116.19	6115.18	4.33222	88.3104	94.6435	38.3848	24	2
	Vaginal	4	38.3357	6119.16	6120.3	7.26273	38.3357	16.2842	33.5548	54	11
3.9602e-08	Bovine	0	2.09329	19375.4	19377.4	25.6301	2.09329	2.03362	0.892486	23	0
	Endocarditis	1	1.91003	19379.7	19382.5	8.38512	1.91003	1.71087	0.826236	15	0
	Meningitis	2	1.31812	19379.7	19377.5	9.99705	1.31812	1.24703	0.52879	54	1
	Respiratory	3	2.12281	19385.9	19386.3	32.1521	2.12281	2.34349	0.882499	24	1
	Vaginal	4	1.17716	19370.3	19375.3	35.5167	1.17716	1.00662	0.591129	54	1
4.34293e-06	Bovine	0	56.5505	6100.19	6100.03	3.2757	56.5505	59.1971	55.2246	23	10
	Endocarditis	1	22.5063	6100.04	6099.36	3.04867	22.5063	4.32661	31.0916	15	10
	Meningitis	2	61.1105	6099.32	6099.08	2.62661	61.1105	63.6933	41.6701	54	11
	Respiratory	3	8.6861	6099.71	6099.94	3.08988	8.6861	3.11404	21.2258	24	23
	Vaginal	4	42.585	6099.11	6098.79	3.20187	42.585	35.2828	37.3503	54	24
4.48843e-06	Bovine	0	182.146	12205.7	12208.8	7.0393	182.146	163.296	109.9	23	11
	Endocarditis	1	102.657	12208.7	12211.8	5.93981	102.657	80.1028	69.3877	15	11
	Meningitis	2	174.643	12201.4	12200.2	6.91896	174.643	176.411	87.5474	54	11
	Respiratory	3	72.6697	12211.4	12211.8	1.53298	72.6697	53.6711	61.2249	24	23
	Vaginal	4	135.979	12203.4	12205.5	8.74747	135.979	132.613	77.9325	54	25
5.85453e-05	Bovine	0	6.20819	7878.96	7876.73	5.73795	6.20819	1.33577	7.52878	23	13
	Endocarditis	1	4.44508	7877.53	7877.19	4.07089	4.44508	0.654113	6.29362	15	10
	Meningitis	2	7.38101	7876.66	7875.78	3.36341	7.38101	7.36975	6.4843	54	25
	Respiratory	3	1.07495	7878.11	7877.76	3.40775	1.07495	0.588681	2.31093	24	23
	Vaginal	4	3.53602	7876.44	7876.14	3.47219	3.53602	0.871607	4.94835	54	40
0.000876221	Bovine	0	45.9864	8941.17	8940.08	3.46126	45.9864	44.3635	22.0295	23	2
	Endocarditis	1	33.3852	8942.81	8942.84	3.41395	33.3852	32.9181	13.4743	15	5
	Meningitis	2	26.9138	8940.09	8940.06	3.20438	26.9138	25.8092	10.3369	54	13
	Respiratory	3	33.8492	8944.28	8944.15	5.15432	33.8492	26.6359	18.9877	24	9
	Vaginal	4	28.5575	8939.45	8938.16	4.95809	28.5575	26.0105	10.1865	54	10
0.00161963	Bovine	0	41.7599	6946.01	6946.33	5.93395	41.7599	18.392	51.0988	23	5
	Endocarditis	1	34.6363	6944.67	6944.67	2.84551	34.6363	12.2303	72.4761	15	3
	Meningitis	2	23.5841	6945.5	6946.07	6.19013	23.5841	7.43256	38.1402	54	22
	Respiratory	3	37.0968	6946.07	6945.1	5.80156	37.0968	16.2763	49.366	24	4
	Vaginal	4	25.988	6944.85	6944.07	5.91293	25.988	9.67428	41.5366	54	13
0.0904471	Bovine	0	30.8389	10468.8	10465.7	8.96574	30.8389	5.66056	49.577	23	16
	Endocarditis	1	30.4919	10468.9	10467.6	7.83676	30.4919	19.2726	33.1808	15	8
	Meningitis	2	14.1737	10467	10464	10.0731	14.1737	5.96977	21.4332	54	45
	Respiratory	3	44.6917	10464.9	10462.2	6.37648	44.6917	44.6447	42.9105	24	11
	Vaginal	4	23.9678	10463	10460.1	13.2599	23.9678	10.8872	24.8	54	31
In red - Strain groups with highest average intensity indicating protein overexpression
In green - Strain groups with lowest average intensity indicating protein underexpression
Rows highlighted in yellow : protein biomarkers p7878, p10464 and p12200 that were further purified and identified by LS-MS/MS
