# Supplementary material for: Proteomic Biomarkers Associated with Streptococcus agalactiae Invasive Genogroups
Source: PLoS One. 2013 Jan 23;8(1):e54393. doi: 10.1371/journal.pone.0054393 (PMC3553121; doi:10.1371/journal.pone.0054393)
Supplement: Table S2 — List of the candidate protein biomarkers found in GBS isolates divided in two genogroups : ST 17 and non ST17. Detection on CM10 (acquisition protocol 1) and Q10 ProteinChip arrays (acquisition protocols 1 and 2); p values calculated by the univariate Mann-Whitney U test. (XLS) [file pone.0054393.s002.xls]

## Sheet: CM10_Partition 1
p-value	GBS isolate Group	Index	Intensity average	M/Z average	M/Z Median	M/Z STD	Intensity median	Intensity STD	# peaks	# estimated
8.814792325628157E-11	Non ST 17	0	7.6896	11581.9	11580.9	11.08	7.37203	3.08619	99	9
	ST17	1	4.59805	11560.8	11556	15.0793	4.5938	1.6678	47	12
8.885478841868201E-4	Non ST 17	0	39.3735	6258.87	6259.77	5.49819	18.6147	47.038	99	44
	ST17	1	15.09	6259.87	6260.56	6.59578	14.5755	4.0381	47	34
In red - Strain groups with highest average intensity indicating protein overexpression
In green - Strain groups with lowest average intensity indicating protein underexpression
Highlighted in yellow : the protein biomarkers p6258 that was further purified and identified by LS-MS/MS

## Sheet: Q10_Partition 1
p-value	GBS isolate Group	Index	Intensity average	M/Z average	M/Z Median	M/Z STD	Intensity median	Intensity STD	# peaks	# estimated
4.858363990882125E-15	Non ST 17	0	2.67596	7876.57	7875.87	4.25316	0.730229	4.89851	99	83
	ST17	1	11.2889	7877.72	7877.42	3.39693	10.7898	4.65881	47	5
2.1285644704887964E-13	Non ST 17	0	7.5232	4745.01	4744.65	2.12161	6.9196	5.8793	99	51
	ST17	1	2.73425	4746.09	4746.28	2.3602	1.98202	2.82845	47	44
1.9210808896543463E-8	Non ST 17	0	10.3954	7905.52	7904.93	5.86391	9.6558	4.29763	99	10
	ST17	1	6.21595	7899.76	7897.56	6.62874	5.96111	2.96223	47	31
1.2361688635517203E-7	Non ST 17	0	50.6857	6118.03	6115.31	6.61421	47.172	40.3076	99	19
	ST17	1	12.8433	6123.85	6125.45	8.76234	10.7507	7.08299	47	13
7.411389210010101E-4	Non ST 17	0	29.1149	10464.9	10461.3	10.9756	10.354	35.0198	99	56
	ST17	1	7.84567	10468.1	10470.6	12.6927	5.1051	8.58117	47	45
0.0027272286133451147	Non ST 17	0	34.5432	6945.2	6944.44	6.11439	11.9079	54.0972	99	20
	ST17	1	16.062	6945.07	6944.8	5.09489	6.71752	23.4706	47	25
0.0027272286133451147	Non ST 17	0	34.5432	6945.2	6944.44	6.11439	11.9079	54.0972	99	20
	ST17	1	16.062	6945.07	6944.8	5.09489	6.71752	23.4706	47	25
In red - Strain groups with highest average intensity indicating protein overexpression
In green - Strain groups with lowest average intensity indicating protein underexpression
Rows highlighted in yellow : the protein biomarkers p7878 and p10464 that were further purified and identified by LS-MS/MS.

## Sheet: Q10_Partition 2
p-value	GBS isolate Group	Index	Intensity average	M/Z average	M/Z Median	M/Z STD	Intensity median	Intensity STD	# peaks	# estimated
1.41365e-05	Non ST 17	0	137.112	12206.9	12214.4	9.47019	137.112	94.3471	119.402	95
	ST17	1	229.856	12201.1	12200.3	6.26326	229.856	252.327	113.518	47
0.000292241	Non ST 17	0	25.0768	6942.07	6942.37	5.85794	11.3377	31.7362	95	34
	ST17	1	12.121	6942.25	6942.52	4.42954	5.43704	21.2036	47	33
In red - Strain groups with highest average intensity indicating protein overexpression
In green - Strain groups with lowest average intensity indicating protein underexpression
Row highlighted in yellow : the protein biomarker p12200 that was further purified and identified by LS-MS/MS
